# Supplementary material for: Anti-Inflammatory Protein Isolated from Tamarind Promotes Better Histological Aspects in the Intestine Regardless of the Improvement of Intestinal Permeability in a Preclinical Study of Diet-Induced Obesity
Source: Nutrients. 2022 Nov 4;14(21):4669. doi: 10.3390/nu14214669 (PMC9655259; doi:10.3390/nu14214669)
Supplement: Supplementary file 1 [file nutrients-14-04669-s001.zip]

Archive with 1 entries (1 files):
- nutrients-1991248-supplementary.pdf
